# Supplementary material for: Dry Period Heat Stress Impacts Mammary Protein Metabolism in the Subsequent Lactation
Source: Animals (Basel). 2021 Sep 13;11(9):2676. doi: 10.3390/ani11092676 (PMC8466034; doi:10.3390/ani11092676)
Supplement: Supplementary file 1 [file animals-11-02676-s001.zip › animals-1323378-supplementary/File S1-Original Western Blot figure/Dado Senn et al Western blot raw densitometry data.xlsx]

## Sheet: Sheet1
DAY	TMT	PROTEIN	SIGNAL
14	CL	Actin	7.84
14	CL	Actin	9.41
14	CL	Actin	9.51
14	CL	Actin	10.2
14	CL	Actin	7.42
14	CL	Actin	8.77
14	HS	Actin	8.3
14	HS	Actin	7.02
14	HS	Actin	5.45
14	HS	Actin	8.46
14	HS	Actin	10.2
14	HS	Actin	10.7
14	CL	Akt	1.27
14	CL	Akt	1.37
14	CL	Akt	1.13
14	CL	Akt	1.38
14	CL	Akt	1.8
14	CL	Akt	1.48
14	HS	Akt	2.23
14	HS	Akt	1.29
14	HS	Akt	1.58
14	HS	Akt	1.97
14	HS	Akt	1.39
14	HS	Akt	1.51
14	CL	4E-BP1	16.2
14	CL	4E-BP1	33
14	CL	4E-BP1	24
14	CL	4E-BP1	29.9
14	CL	4E-BP1	31.6
14	CL	4E-BP1	26.8
14	HS	4E-BP1	35.7
14	HS	4E-BP1	39.6
14	HS	4E-BP1	37.1
14	HS	4E-BP1	37.8
14	HS	4E-BP1	35
14	HS	4E-BP1	26.6
14	CL	S6K	8.95
14	CL	S6K	8.09
14	CL	S6K	11.6
14	CL	S6K	7.85
14	CL	S6K	7.37
14	CL	S6K	7.18
14	HS	S6K	7.04
14	HS	S6K	7.59
14	HS	S6K	9.78
14	HS	S6K	8.92
14	HS	S6K	7.46
14	HS	S6K	8.15
84	CL	Actin	12.8
84	CL	Actin	13.2
84	CL	Actin	8.84
84	CL	Actin	10.9
84	CL	Actin	16
84	HS	Actin	11.6
84	HS	Actin	9.73
84	HS	Actin	14.7
84	HS	Actin	16.7
84	HS	Actin	18.9
84	HS	Actin	16
84	CL	Akt	1.95
84	CL	Akt	1.54
84	CL	Akt	2.05
84	CL	Akt	2.06
84	CL	Akt	1.72
84	HS	Akt	1.2
84	HS	Akt	1.42
84	HS	Akt	0.964
84	HS	Akt	0.844
84	HS	Akt	0.742
84	HS	Akt	1.09
84	CL	4E-BP1	13.5
84	CL	4E-BP1	5.92
84	CL	4E-BP1	4.92
84	CL	4E-BP1	4.41
84	CL	4E-BP1	7.14
84	HS	4E-BP1	4.62
84	HS	4E-BP1	2.38
84	HS	4E-BP1	3.87
84	HS	4E-BP1	5.05
84	HS	4E-BP1	10.3
84	HS	4E-BP1	12
84	CL	S6K	15.1
84	CL	S6K	28.2
84	CL	S6K	22.3
84	CL	S6K	18.1
84	CL	S6K	22.8
84	HS	S6K	13.3
84	HS	S6K	16.1
84	HS	S6K	12.5
84	HS	S6K	10.6
84	HS	S6K	4.76
84	HS	S6K	10.5
42	CL	Actin	0.978
42	CL	Actin	2.23
42	CL	Actin	1.58
42	CL	Actin	1.62
42	CL	Actin	1.3
42	CL	Actin	1.2
42	HT	Actin	2.13
42	HT	Actin	1.79
42	HT	Actin	1.62
42	HT	Actin	2.95
42	HT	Actin	2.21
42	HT	Actin	1.06
42	CL	Akt	1.74
42	CL	Akt	1.89
42	CL	Akt	1.72
42	CL	Akt	2.14
42	CL	Akt	3.01
42	CL	Akt	2.69
42	HT	Akt	2.09
42	HT	Akt	2.3
42	HT	Akt	2.54
42	HT	Akt	1.96
42	HT	Akt	1.77
42	HT	Akt	2.05
42	CL	S6K	0.134
42	CL	S6K	0.104
42	CL	S6K	0.104
42	CL	S6K	0.149
42	CL	S6K	0.141
42	CL	S6K	0.0985
42	HT	S6K	0.0796
42	HT	S6K	0.0737
42	HT	S6K	0.0991
42	HT	S6K	0.0903
42	HT	S6K	0.0689
42	HT	S6K	0.0804
42	CL	4E-BP1	5.34
42	CL	4E-BP1	5.06
42	CL	4E-BP1	5.94
42	CL	4E-BP1	5.52
42	CL	4E-BP1	6.82
42	CL	4E-BP1	6.33
42	HT	4E-BP1	4.95
42	HT	4E-BP1	5.74
42	HT	4E-BP1	3.12
42	HT	4E-BP1	6.43
42	HT	4E-BP1	4.75
42	HT	4E-BP1	6.42
